# Supplementary material for: Immunogenicity of SARS-CoV-2 mRNA intramuscular vaccination in patients with muscular disorders
Source: Front Immunol. 2023 Feb 7;14:1103196. doi: 10.3389/fimmu.2023.1103196 (PMC9941142; doi:10.3389/fimmu.2023.1103196)
Supplement: Supplementary file 7 [file Table_1.xlsx]

## Sheet: Sheet2
Supplementary Table 1 Proportions of patients with each condition in this study
		Sex		Stay		Age (Years)		Respiratory status			Feeding method		Motion capability
	No.	Female	Male	Outpatients	Inpatients	<30	>31	NPPV	TPPV	None	Tube	Oral	Ambulation	Wheelchair (by oneself)	Bedridden
MDs
DMD	21		21	4	17	9	12	10	6	5	11	10		3	18
DMD-carrier	1	1		1			1			1		1	1
DM1	9	4	5	6	3	5	4		2	7	2	7	5	1	3
FCMD	6	4	2	1	5	3	3		5	1	5	1			6
MTM	2		2	2		2			2		1	1			2
DMRV	1		1		1		1			1		1			1
LGMD	1		1	1		1				1		1	1
SMA	1		1	1		1				1		1			1
Total	42	9	33	16	26	21	21	10	15	17	19	23	7	4	31
Non-MDs
Cerebral palsy	23	9	14	9	14	8	15			23	7	16		3	20
Sequela of brain infarction	1		1		1		1			1		1		1
Reye's syndrome	1		1		1		1			1	1				1
Angelman syndrome	1	1			1	1				1	1				1
Rett syndrome	1	1			1	1			1		1				1
Miller-Dieker syndrome	1	1		1		1			1		1				1
Nodular sclerosis	1		1	1		1				1		1	1
Spinocerebellar degeneration	2	2			2		2			2		2		2
Chromosomal abnormality	1		1	1		1				1		1			1
Malformation syndrome	1	1		1		1				1		1	1
Total	33	15	18	13	20	14	19	0	2	31	11	22	2	6	25
